# Supplementary material for: HTS discovery of PARP1-HPF1 complex inhibitors in cancer
Source: SLAS Discov. Author manuscript; Available in PMC 2024 Feb 16. (PMC10872402; doi:10.1016/j.slasd.2023.10.003)
Supplement: 1 [file NIHMS1951937-supplement-1.xlsx]

## Sheet: Supp_Table_1
Primary IC50 screen of PARP-directed library
	values represent IC50s in units of µM
	corresponds to Figure 2C
	all compounds with IC50 > 200 µM are indicated as 200
compound #	IC-50
1	200
2	127.9
3	200
4	200
5	200
6	200
7	200
8	200
9	200
10	200
11	200
12	200
13	200
14	200
15	200
16	200
17	200
18	200
19	200
20	200
21	200
22	200
23	200
24	200
25	200
26	200
27	200
28	200
29	200
30	113.4
31	200
32	200
33	200
34	200
35	200
36	200
37	200
38	200
39	200
40	200
41	200
42	200
43	200
44	200
45	200
46	200
47	200
48	200
49	200
50	200
51	200
52	200
53	200
54	200
55	200
56	200
57	200
58	200
59	200
60	179
61	200
62	200
63	200
64	200
65	200
66	200
67	200
68	200
69	200
70	200
71	200
72	200
73	200
74	200
75	200
76	200
77	200
78	200
79	200
80	200
81	200
82	200
83	200
84	200
85	200
86	200
87	200
88	200
89	200
90	200
91	200
92	200
93	200
94	200
95	200
96	200
97	22.05
98	200
99	65.7
100	200
101	200
102	200
103	200
104	200
105	0.9134
106	31.02
107	200
108	200
109	200
110	200
111	150.3
112	200
113	200
114	12.42
115	97.94
116	200
117	32.05
118	2.121
119	200
120	200
121	200
122	62
123	200
124	8.739
125	7.975
126	200
127	200
128	200
129	200
130	200
131	18.47
132	146.5
133	65.91
134	200
135	15.36
136	200
137	36.08
138	200
139	200
140	95.03
141	200
142	200
143	71.63
144	200
145	200
146	6.759
147	55.44
148	200
149	200
150	200
151	179.5
152	200
153	200
154	156.1
155	200
156	200
157	146.9
158	50.19
159	86.02
160	14.67
161	10.68
162	117.5
163	200
164	200
165	195.5
166	200
167	159.4
168	200
169	200
170	28.6
171	200
172	200
173	200
174	23.15
175	139.7
176	182.1
177	200
178	200
179	200
180	200
181	200
182	200
183	200
184	200
185	200
186	200
187	200
188	200
189	200
190	200
191	200
192	63.49
193	200
194	105.2
195	45.27
196	3.028
197	96.05
198	200
199	200
200	200
201	21.34
202	14.91
203	200
204	200
205	200
206	200
207	200
208	35.02
209	200
210	200
211	101.5
212	200
213	200
214	200
215	200
216	200
217	200
218	76.15
219	200
220	200
221	200
222	200
223	200
224	200
225	200
226	200
227	200
228	200
229	200
230	128
231	200
232	200
233	200
234	200
235	200
236	200
237	200
238	200
239	154.4
240	200
241	200
242	200
243	200
244	200
245	121
246	200
247	200
248	200
249	200
250	200
251	200
252	200
253	200
254	200
255	200
256	200
257	200
258	200
259	200
260	200
261	200
262	200
263	200
264	116.9
265	200
266	200
267	200
268	200
269	200
270	200
271	200
272	200
273	10.14
274	200
275	200
276	200
277	200
278	200
279	200
280	200
281	200
282	193.5
283	200
284	200
285	200
286	200
287	66.85
288	200
289	200
290	74.2
291	200
292	200
293	200
294	200
295	200
296	200
297	200
298	200
299	200
300	200
301	200
302	200
303	200
304	72.6
305	200
306	200
307	200
308	200
309	200
310	200
311	200
312	200
313	200
314	200
315	200
316	27.58
317	200
318	54.19
319	200
320	200
321	200
322	200
323	200
324	200
325	200
326	200
327	200
328	200
329	200
330	200
331	200
332	200
333	15.68
334	200
335	41.9
336	200
337	11.84
338	200
339	200
340	200
341	200
342	23.89
343	200
344	200
345	200
346	200
347	14.7
348	200
349	200
350	200
351	70.91
352	151.5
353	200
354	200
355	200
356	37.38
357	200
358	2.556
359	1.007
360	200
361	5.698
362	1.099
363	200
364	200
365	200
366	200
367	200
368	200
369	200
370	200
371	6.813
372	2.997
373	200
374	200
375	200
376	200
377	200
378	200
379	200
380	200
381	200
382	200
383	200
384	19.72
385	19.96
386	1.781
387	200
388	200
389	128.8
390	200
391	200
392	200
393	200
394	200
395	21.34
396	200
397	200
398	90.91
399	110.5
400	41.55
401	200
402	200
403	200
404	193.1
405	200
406	200
407	3.824
408	200
409	200
410	200
411	200
412	200
413	200
414	200
415	200
416	200
417	200
418	200
419	200
420	200
421	200
422	200
423	152.6
424	200
425	165.7
426	200
427	200
428	200
429	200
430	200
431	200
432	200
433	200
434	200
435	200
436	200
437	200
438	200
439	200
440	200
441	200
442	200
443	200
444	200
445	200
446	200
447	200
448	200
449	200
450	200
451	200
452	200
453	200
454	200
455	200
456	91.5
457	200
458	200
459	128.8
460	200
461	200
462	200
463	200
464	200
465	21.34
466	200
467	200
468	90.91
469	110.5
470	41.55
