# Supplementary material for: HTS discovery of PARP1-HPF1 complex inhibitors in cancer
Source: SLAS Discov. Author manuscript; Available in PMC 2024 Feb 16. (PMC10872402; doi:10.1016/j.slasd.2023.10.003)
Supplement: 2 [file NIHMS1951937-supplement-2.xlsx]

## Sheet: Supp_Table_2
Follow-up IC50 screen of PARP-directed library
	values represent IC50s in units of µM performed in triplicate
	corresponds to Figure 3A
	IC50 PARP1 HPF1 μM	standard deviation
1	1.5	0.2
2	2.2	0.9
3	2.8	0.2
4	3.6	0.6
5	3.6	0.2
6	4.8	1.3
7	8.7	1.7
8	10.2	3.8
9	12.8	2.8
10	14.2	0.6
11	14.5	1.6
12	14.5	4.6
13	19	4.3
14	20.9	3.4
15	21	1.6
16	23.2	5
17	25.3	0.9
18	34.2	7.2
19	44.8	4.7
20	47.7	12.4
21	59.6	10.4
22	70.1	31.1
23	74.3	11.7
24	106.7	49.1
25	121	17.7
