# Supplementary material for: HTS discovery of PARP1-HPF1 complex inhibitors in cancer
Source: SLAS Discov. Author manuscript; Available in PMC 2024 Feb 16. (PMC10872402; doi:10.1016/j.slasd.2023.10.003)
Supplement: 3 [file NIHMS1951937-supplement-3.xlsx]

## Sheet: Table 1
Compound ID	IC50 (μM)
1	0.5
2	0.56
3	0.81
4	1.07
5	1.14
6	1.18
7	1.28
8	1.31
9	1.5
10	1.53
11	1.61
12	1.64
13	1.69
14	1.7
15	1.81
16	1.98
17	2.09
18	2.15
19	2.28
20	2.31
21	2.54
22	2.59
23	2.6
24	2.65
25	2.81
26	3.13
27	3.21
28	3.32
29	3.36
30	3.47
31	3.74
32	3.86
33	3.93
34	3.98
35	4.36
36	4.37
37	4.44
38	4.73
39	4.77
40	4.97
41	4.97
42	5.13
43	5.42
44	5.43
45	5.44
46	5.52
47	5.53
48	5.81
49	5.82
50	5.88
51	6.2
52	6.35
53	6.35
54	6.44
55	6.54
56	6.58
57	7.12
58	7.24
59	7.36
60	7.77
61	8.01
62	8.03
63	8.19
64	8.22
65	8.59
66	8.67
67	8.79
68	8.82
69	9.26
70	9.28
71	9.59
72	9.78
73	10.25
74	10.28
75	10.42
76	10.7
77	10.9
78	11.64
79	11.88
80	12.1
81	12.18
82	12.27
83	12.89
84	13.07
85	13.11
86	13.15
87	13.3
88	13.55
89	13.79
90	13.8
91	14.62
92	15.06
93	15.23
94	15.35
95	15.59
96	15.75
97	15.86
98	16.71
99	17.05
100	17.18
101	17.93
102	18.76
103	19.16
104	19.33
105	19.42
106	19.98
107	20
108	20.15
109	20.32
110	20.44
111	20.57
112	20.59
113	21.63
114	21.64
115	21.94
116	22.63
117	22.69
118	22.91
119	22.99
120	23.1
121	23.27
122	24.77
123	25.98
124	26.07
125	26.56
126	26.6
127	26.84
128	27.31
129	27.43
130	28.56
131	28.56
132	29.34
133	30.68
134	31.24
135	31.94
136	33.23
137	33.38
138	33.95
139	34.06
140	35.23
141	35.27
142	35.27
143	35.32
144	36.1
145	36.82
146	37.43
147	37.58
148	38.79
149	39.83
150	39.88
151	40.7
152	40.82
153	40.86
154	43.58
155	44.04
156	44.83
157	46.99
158	47.48
159	52.2
160	53.97
161	55.45
162	57.85
163	61.76
164	65.27
165	66.15
166	78.94
167	>100
168	>100
169	>100
170	>100
171	>100
172	>100
173	>100
174	>100
175	>100
176	>100
177	>100
178	>100
179	>100
180	>100
181	>100
182	>100
183	>100
184	>100
185	>100
186	>100
187	>100
